# Supplementary material for: Photoprocesses in Bis-Diethylamino Derivatives of 1,4- and 1,3-Distyrylbenzene
Source: Molecules. 2024 Aug 31;29(17):4139. doi: 10.3390/molecules29174139 (PMC11397533; doi:10.3390/molecules29174139)
Supplement: Supplementary file 1 [file molecules-29-04139-s001.zip]

Archive with 1 entries (1 files):
- molecules-3172375-supplementary.pdf
